# Supplementary material for: Non-Targeted LC-MS Metabolomics Approach towards an Authentication of the Geographical Origin of Grain Maize (Zea mays L.) Samples
Source: Foods. 2021 Sep 13;10(9):2160. doi: 10.3390/foods10092160 (PMC8466891; doi:10.3390/foods10092160)
Supplement: Supplementary file 1 [file foods-10-02160-s001.zip]

Archive with 1 entries (1 files):
- foods-1357905-supplementary.pdf
